# Supplementary material for: In Situ Biofilm Monitoring Using a Heat Transfer Sensor: The Impact of Flow Velocity in a Pipe and Planar System
Source: Biosensors (Basel). 2025 Feb 6;15(2):93. doi: 10.3390/bios15020093 (PMC11853227; doi:10.3390/bios15020093)
Supplement: Supplementary file 1 [file biosensors-15-00093-s001.zip]

Archive with 1 entries (1 files):
- biosensors-3442862-supplementary.pdf
